# Supplementary material for: Single Cell Analysis of Reversibility of the Cell Death Program in Ethanol-Treated Neuronal PC12 Cells
Source: Int J Mol Sci. 2022 Feb 28;23(5):2650. doi: 10.3390/ijms23052650 (PMC8910107; doi:10.3390/ijms23052650)
Supplement: Supplementary file 1 [file ijms-23-02650-s001.zip]

Archive with 3 entries (3 files):
- Supplemental Figure S1.pdf
- supplemental movie 1.mp4
- supplemental movie 2.mp4
